# Supplementary material for: The relationship between spontaneous abortion and female workers in the semiconductor industry
Source: Ann Occup Environ Med. 2017 Oct 9;29:49. doi: 10.1186/s40557-017-0204-x (PMC5632825; doi:10.1186/s40557-017-0204-x)
Supplement: Additional file 1: Table S1. — Substances causing reproductive toxicity in semiconductor industry. Table S2. Characteristics of 4037 all pregnancies of female workers in the semiconductor industry. Table S3. Characteristics of 2242 first pregnancies of female workers in the semiconductor industry. Table S4. Comparison of the first job and the job held longest. (XLSX 31 kb) [file 40557_2017_204_MOESM1_ESM.xlsx]

## Sheet: Supplement 1
Supplement 1 Substances causing reproductive toxicity in semiconductor industry
Process	Sub-process	Reproductive toxicanta
Fab	Overall process	Acetone(2)
	Diffusion	Fluorine(2), N2O(1A)
	Photolithography	Benzene(2), Catechol(2), Cyclohexanone(2), N,N-DMAc(1B), Ethanolamine(2), 2-Ethoxyethanol(1B), Ethyl benzene(1B), Fluorine(2), H2O2(2), IPA(2), β-PGME(1B), β-PGMEA(1A), Xylene(1B)
	Wet etch	Ethanolamine(2), H2O2(2)
	Dry etch	CO(1A), Ethylene glycol(1B), Ozone(2)
	Deposition	Ethylene glycol(1B), N2O(1A), Ozone(2), Trimethyl phosphate(2)
	Ion implantation	Ethylene glycol(1B)
PKG	Overall process	2-EGBE(2), IPA(2),
	Wafer saw	Ethylene oxide(1B)
	Die attach	Acetone(2), Tetrachloroethylene(2), Trichloroethylene(1B)
	Mold	Acetone(2), Antimony trioxide(1B), Benzene(2), Cyclohexanone(2), N,N-DMF(1B), Ethanolamine(2), Ethyl benzene(1B), n-Hexane(2), Phenol(1B), Tetrachloroethylene(2), Toluene(2), Trichloroethylene(1B), Xylene(1B)
	Marking	Acetone(2), Cyclohexanone(2)
	Plating	H2O2(2), Methanol(1B),
	Solder ball attach	Cyclohexanone(2), Ethylene oxide(1B)
	Test during burn-in	Tetrachloroethylene(2)
N2O nitrous oxide, N,N-DMAc N,N-dimethyl-acetamide, H2O2 hydrogen peroxide, IPA isopropyl alcohol, β-PGME 2-methoxy-1-propanol,
β-PGMEA 2-methoxy-1-propyl acetate, CO carbon monoxide, 2-EGBE 2-butoxyethanol, N,N-DMF N,N-dimethyl formamide
a Classification for reproductive toxicity under the globally harmonized system of classification and labelling of chemicals(GHS)

## Sheet: Supplement 2
Supplement 2 Characteristics of 4037 all pregnancies of female workers in the semiconductor industry
Year of conception		The job held longest
		FAB (N=2314)	PKG (N=1372)	Clerical worker (N=351)	Total (N=4037)
≥2009	Age at conception (years)
	Mean±SD	28.3±3.6	28.4±3.6	30.7±2.9	28.5±3.6
	≤29	1005 (68.6)	590 (68.1)	87 (41.0)	1682 (66.1)
	30-34	403 (27.5)	238 (27.5)	110 (51.9)	751 (29.5)
	≥35	58 (4.0)	39 (4.5)	15 (7.1)	112 (4.4)
	Duration of employment at conception (years)
	Median(IQR)	7.6(5.7-10.9)	7.8(5.8-11.6)	7.2(5.2-10.8)	7.7(5.7-11.0)
	≤4	261 (17.8)	124 (14.3)	47 (22.2)	432 (17.0)
	5-9	769 (52.5)	467 (53.9)	105 (49.5)	1341 (52.7)
	≥10	436 (29.7)	276 (31.8)	60 (28.3)	772 (30.3)
≤2008	Age at conception (years)
	Mean±SD	26.7±2.9	26.7±3.2	28.0±2.8	26.8±3.0
	≤29	742 (87.5)	433 (85.7)	108 (77.7)	1283 (86.0)
	30-34	103 (12.1)	66 (13.1)	31 (22.3)	200 (13.4)
	≥35	3 (0.4)	6 (1.2)	0 (0.0)	9 (0.6)
	Duration of employment at conception (years)
	Median(IQR)	7.5(4.1-10.3)	8.3(4.8-10.6)	7.7(3.8-10.4)	7.9(4.2-10.3)
	≤4	262 (30.9)	131 (25.9)	47 (33.8)	440 (29.5)
	5-9	354 (41.7)	218 (43.2)	49 (35.3)	621 (41.6)
	≥10	232 (27.4)	156 (30.9)	43 (30.9)	431 (28.9)
	교차분석a
			exp_grp_longest					전체
			FAB		PKG	Clerical worker
			빈도	exp_grp_longest 중 %	빈도	빈도	exp_grp_longest 중 %	빈도	exp_grp_longest 중 %
	preg_age_grp2	<=29	1005	0.685539	590	87	0.410377	1682	0.660904					1005 (68.6)	#REF!	87 (41.0)	1682 (66.1)
		30-34	403	0.274898	238	110	0.518868	751	0.295088					403 (27.5)	#REF!	110 (51.9)	751 (29.5)
		>=35	58	0.0395634	39	15	0.0707547	112	0.0440079					58 (4.0)	#REF!	15 (7.1)	112 (4.4)
	전체		1466	1	867	212	1	2545	1
	a. preg_start_y_2008 = 2009년 이후
	교차분석a
			exp_grp_longest					전체
			FAB		PKG	Clerical worker
			빈도	exp_grp_longest 중 %	빈도	빈도	exp_grp_longest 중 %	빈도	exp_grp_longest 중 %
	gravidity_grp1	1	686	0.46794	428	98	0.462264	1212	0.476228					686 (46.8)	#REF!	98 (46.2)	1212 (47.6)
		2	538	0.366985	299	71	0.334906	908	0.356778					538 (36.7)	#REF!	71 (33.5)	908 (35.7)
		>=3	242	0.165075	140	43	0.20283	425	0.166994					242 (16.5)	#REF!	43 (20.3)	425 (16.7)
	전체		1466	1	867	212	1	2545	1
	a. preg_start_y_2008 = 2009년 이후
	교차분석a
			exp_grp_longest					전체
			FAB		PKG	Clerical worker
			빈도	exp_grp_longest 중 %	빈도	빈도	exp_grp_longest 중 %	빈도	exp_grp_longest 중 %
	employed_period_y_grp1	<=4	261	0.178035	124	47	0.221698	432	0.169745					261 (17.8)	#REF!	47 (22.2)	432 (17.0)
		5-9	769	0.524557	467	105	0.495283	1341	0.526916					769 (52.5)	#REF!	105 (49.5)	1341 (52.7)
		>=10	436	0.297408	276	60	0.283019	772	0.30334					436 (29.7)	#REF!	60 (28.3)	772 (30.3)
	전체		1466	1	867	212	1	2545	1
	a. preg_start_y_2008 = 2009년 이후
	교차분석a
			exp_grp_longest					전체
			FAB		PKG	Clerical worker
			빈도	exp_grp_longest 중 %	빈도	빈도	exp_grp_longest 중 %	빈도	exp_grp_longest 중 %
	preg_age_grp2	<=29	742	0.875	433	108	0.776978	1283	0.85992					742 (87.5)	#REF!	108 (77.7)	1283 (86.0)
		30-34	103	0.121462	66	31	0.223022	200	0.134048					103 (12.1)	#REF!	31 (22.3)	200 (13.4)
		>=35	3	0.00353774	6	0	0	9	0.00603217					3 (0.4)	#REF!	0 (0.0)	9 (0.6)
	전체		848	1	505	139	1	1492	1
	a. preg_start_y_2008 = 2008년 이전

## Sheet: Supplement 3
Supplement 3 Characteristics of 2242 first pregnancies of female workers in the semiconductor industry
Year of conception		The job held longest
		FAB (N=1285)	PKG (N=759)	Clerical worker (N=198)	Total (N=2242)
≥2009	Age at conception (years)
	Mean±SD	27.2±3.4	27.2±3.3	29.5±2.6	27.4±3.3
	≤29	575 (79.2)	361 (81.5)	60 (56.6)	996 (78.1)
	30-34	138 (19.0)	70 (15.8)	44 (41.5)	252 (19.8)
	≥35	13 (1.8)	12 (2.7)	2 (1.9)	27 (2.1)
	Duration of employment at conception (years)
	Median(IQR)	6.7(5.0-9.1)	6.7(5.1-8.9)	5.9(4.1-8.0)	6.7(5.0-8.9)
	≤4	178 (24.5)	98 (22.1)	39 (36.8)	315 (24.7)
	5-9	409 (56.3)	265 (59.8)	55 (51.9)	729 (57.2)
	≥10	139 (19.1)	80 (18.1)	12 (11.3)	231 (18.1)
≤2008	Age at conception (years)
	Mean±SD	26.1±2.8	26.0±2.8	27.6±2.6	26.2±2.8
	≤29	518 (92.7)	295 (93.4)	77 (83.7)	890 (92.0)
	30-34	40 (7.2)	19 (6.0)	15 (16.3)	74 (7.7)
	≥35	1 (0.2)	2 (0.6)	0 (0.0)	3 (0.3)
	Duration of employment at conception (years)
	Median(IQR)	6.6(3.6-9.2)	7.6(3.6-9.5)	6.0(3.4-8.7)	6.8(3.6-9.2)
	≤4	208 (37.2)	104 (32.9)	37 (40.2)	349 (36.1)
	5-9	251 (44.9)	145 (45.9)	42 (45.7)	438 (45.3)
	≥10	100 (17.9)	67 (21.2)	13 (14.1)	180 (18.6)
	교차분석a
			exp_grp_longest						전체
			FAB		PKG		Clerical worker
			빈도	exp_grp_longest 중 %	빈도	exp_grp_longest 중 %	빈도	exp_grp_longest 중 %	빈도	exp_grp_longest 중 %
	preg_age_grp2	<=29	575	0.792011	361	0.814898	60	0.566038	996	0.781176					575 (79.2)	361 (81.5)	60 (56.6)	996 (78.1)
		30-34	138	0.190083	70	0.158014	44	0.415094	252	0.197647					138 (19.0)	70 (15.8)	44 (41.5)	252 (19.8)
		>=35	13	0.0179063	12	0.027088	2	0.0188679	27	0.0211765					13 (1.8)	12 (2.7)	2 (1.9)	27 (2.1)
	전체		726	1	443	1	106	1	1275	1
	a. preg_start_y_2008 = 2009년 이후
	교차분석a
			exp_grp_longest						전체
			FAB		PKG		Clerical worker
			빈도	exp_grp_longest 중 %	빈도	exp_grp_longest 중 %	빈도	exp_grp_longest 중 %	빈도	exp_grp_longest 중 %
	employed_period_y_grp1	<=4	178	0.245179	98	0.221219	39	0.367925	315	0.247059					178 (24.5)	98 (22.1)	39 (36.8)	315 (24.7)
		5-9	409	0.563361	265	0.598194	55	0.518868	729	0.571765					409 (56.3)	265 (59.8)	55 (51.9)	729 (57.2)
		>=10	139	0.19146	80	0.180587	12	0.113208	231	0.181176					139 (19.1)	80 (18.1)	12 (11.3)	231 (18.1)
	전체		726	1	443	1	106	1	1275	1
	a. preg_start_y_2008 = 2009년 이후
	교차분석a
			exp_grp_longest						전체
			FAB		PKG		Clerical worker
			빈도	exp_grp_longest 중 %	빈도	exp_grp_longest 중 %	빈도	exp_grp_longest 중 %	빈도	exp_grp_longest 중 %
	preg_age_grp2	<=29	518	0.926655	295	0.933544	77	0.836957	890	0.920372					518 (92.7)	295 (93.4)	77 (83.7)	890 (92.0)
		30-34	40	0.0715564	19	0.0601266	15	0.163043	74	0.0765253					40 (7.2)	19 (6.0)	15 (16.3)	74 (7.7)
		>=35	1	0.00178891	2	0.00632911	0	0	3	0.00310238					1 (0.2)	2 (0.6)	0 (0.0)	3 (0.3)
	전체		559	1	316	1	92	1	967	1
	a. preg_start_y_2008 = 2008년 이전
	교차분석a
			exp_grp_longest						전체
			FAB		PKG		Clerical worker
			빈도	exp_grp_longest 중 %	빈도	exp_grp_longest 중 %	빈도	exp_grp_longest 중 %	빈도	exp_grp_longest 중 %
	employed_period_y_grp1	<=4	208	0.372093	104	0.329114	37	0.402174	349	0.36091					208 (37.2)	104 (32.9)	37 (40.2)	349 (36.1)
		5-9	251	0.449016	145	0.458861	42	0.456522	438	0.452947					251 (44.9)	145 (45.9)	42 (45.7)	438 (45.3)
		>=10	100	0.178891	67	0.212025	13	0.141304	180	0.186143					100 (17.9)	67 (21.2)	13 (14.1)	180 (18.6)
	전체		559	1	316	1	92	1	967	1
	a. preg_start_y_2008 = 2008년 이전

## Sheet: Supplement 4
Supplement 4 Comparison of the first job and the job held longest
		The job held longest
		FAB (N=2314)	PKG (N=1372)	Clerical worker (N=351)	Total (N=4037)
The first job	FAB	2244 (97.0)	179 (13.0)	72 (20.5)	2495 (61.8)
	PKG	51 (2.2)	1193 (87.0)	22 (6.3)	1266 (31.4)
	Clerical worker	5 (0.2)	0 (0.0)	255 (72.6)	260 (6.4)
	missing	14 (0.6)	0 (0.0)	2 (0.6)	16 (0.4)
